# Supplementary material for: Assessment of Countries’ Preparedness and Lockdown Effectiveness in Fighting COVID-19
Source: Disaster Med Public Health Prep. 2020 Jun 24:1–8. doi: 10.1017/dmp.2020.217 (PMC7411444; doi:10.1017/dmp.2020.217)
Supplement: Supplementary file 1 [file S1935789320002177sup001.xlsx]

## Sheet: App.1(TRA)
Appendix 1: Analysis of TRA for all countries through all stages in confronting COVID-19
Table 1.1: indicators Risk Assessment evaluation (TRA) - COVID-19
1st stage :Pre-Pandemic evaluation.
	factor 1	factor 2	factor 3	factor 4	factor 5
Country	Elderly % (above 65)	Num. of ICU beds / 100K capita	Number of ventilators /100,K capita	Total population	Population density
China	0.11	3.6	Unpublished	1439323776	384/mi²
Germany	0.21	29.2	29.8661	83706861	608/mi²
Spain	0.19	9.7	Unpublished	46749644	239/mi²
France	0.2	11.6	7.66495	65232036	118/km²
Italy	0.23	12.5	4.95975	60486977	201/km²
USA	0.16	34.7	53.728	329436928	35/km²
	factor 1	factor 2	factor 3	factor 4	factor 5
Country	Elderly %-risk assessment	ICU beds/ 100K capita-risk assessment	ventilator/100K capita-risk assessment	Total population risk assessment	Population density risk assessment
China	3	5	5	5	2
Germany	5	1	1	2	3
Spain	4	4	5	2	2
France	4	4	5	2	2
Italy	5	4	5	2	2
USA	4	1	1	3	1
2nd stage: Pandemic Threshold evaluation				3rd stage: Post threshold evaluation
Country	factor 6			factor 3,4 update	factor 7	factor 3,4 update
	Lock-down announcement date	Approximate number of cases at lock-down	Approximate Case / 100K capita at lock-down	if Ventilators/ ICU deficiency is still risk at pandemic threshold	Number of tests per million capita in April 3,2020	if Ventilators/ ICU deficiency is still risk
China	2020-01-27	4515	0.313689	no	Unknown	no
Germany	2020-03-16	7272	8.68746	no	11127	no
Spain	2020-03-14	6391	13.6707	yes	7000	yes
France	2020-03-16	6633	10.1683	yes	3412	yes
Italy	2020-03-08	7375	12.1927	Partial	9156	Partial
USA	2020-03-22	33592	10.1968	Partial	3469	Partial
Country	factor 6			factor 3,4 update	factor 7	factor 3,4 update
	Lock-down timing-risk assessment			if Ventilators/ ICU deficiency is still risk	Number of tests per million capita in April 3,2020	if Ventilators/ ICU deficiency is still risk
China	1			1
Germany	3			1	1	1
Spain	4			5	2	5
France	4			5	4	5
Italy	4			5	1	2
USA	4			5	4	3
Table 1.2.TRA scores calculations at 3 stages (out of 100%)
Countries	Pre- Pandemic (25)	Pre-Pandemic (100)	Pandemic Threshold (35)	Pandemic Threshold (100)	Post-threshold /April 3 (40)	Post-threshold April 3 (100)
China	20	80	22	62.8571	finished	finished
Germany	12	48	16	45.7143	17	42.5
Spain	17	68	26	74.2857	28	70
France	17	68	26	74.2857	30	75
Italy	18	72	27	77.1429	25	62.5
USA	10	40	19	54.2857	21	52.5
Factor no.	Table 1 appendix: Total Risk Assessment Keys For 7 Risk indicators and their update
1	Key for (lock-down timing)-risk assessment
	Cases /100K capita <1			1	Extemely Low
	Cases /100K capita (1-5)			2	Low
	Cases /100K capita (5.1-10)			3	Intermediate
	Cases /100K capita (10.1-15)			4	High
	Cases /100K capita >15			5	Extremely High
2	Key for ICU beds/100K capita -risk assessment
	28.1-35 beds /100K capita			1	Extemely Low
	21.1-28 beds /100K capita			2	Low
	14.1-21 beds /100K capita			3	Intermediate
	7.1-14 beds /100K capita			4	High
	0-7 beds /100K capita			5	Extremely High
3	Ventilators number/ 100K capita-risk assessment
	40 ventilator /100K capita			1	Extemely Low
	31-40 /100K capita			2	Low
	21-30 /100K capita			3	Intermediate
	10-20 /100Kcapita			4	High
	<10 /100K capita OR Unknown			5	Extremely High
4	Elderly % in population-risk assessment
	Above 65 years (1%-5%)			1	Extemely Low
	Above 65 years (6%-10%)			2	Low
	Above 65 years (11%-15%)			3	Intermediate
	Above 65 years (16-20%)			4	High
	Above 65 years >20%			5	Extremely High
5	Total Population
	Population (<3M)			1	Extemely Low
	Population (3M-100M)			2	Low
	Population (100 M-499M)			3	Intermediate
	Population (500 M-1 Billion)			4	High
	Population (>1 Billion)			5	Extremely High
6	Population density
	Pop.density <100/ km2			1	Extemely Low
	Pop.density (100-500/ Km2)			2	Low
	Pop.density (500-999/ Km2)			3	Intermediate
	Pop.density (1000-4999/ Km2)			4	High
	Pop.density> 5000/ Km2			5	Extremely High
7	Number of tests performed per confirmed cases
	tests/million cases > 8001			1	Extemely Low
	total tests per million capita 6001-8000			2	Low
	total tests per million capita 4001-6000			3	Intermediate
	total tests per million capita 2001-4000			4	High
	total tests per million capita < 2000			5	Extremely High
3 update	If Deficit in ICU and Ventilators was solved
	Fully solved			1	Extemely Low
	Highly solved			2	Low
	Moderately solved			3	Intermediate
	Slightly solved			4	High
	Not Solved at all			5	Extremely High
For unknown or unpublished indictor's information, risk was evaluated as 5 with the highest risk

## Sheet: App.2(ICU-vent. cap)
	Appendix 2: Analysis of ICU beds and Ventilators
	Table 2: Calculation of ICU bed capacity per country
	Country	Number of population	Number of ICU beds /100K capita	Total estimated number of ICU beds	Estimated free beds	Total available ventilators
	China	1439323776	3.6	51815.7	5181.57	Not known
	Germany	83706861	29.2	24442.4	7332.72	25000
	Spain	46749644	9.7	4534.72	906.943	Not known
	France	65232036	11.6	7566.92	1513.38	5000
	Italy	60486977	12.5	7560.87	1512.17	3000
	USA	329436928	34.7	114315	34294.4	177000

## Sheet: App.3(China)
Appendix 3: China Analysis
Table 3 China: Observed cases, IPR change analysis before and after intervention (lock-down), to be used as a benchmark for other countries
Days from intervention untill effect	No.	Dates	Observed total cases	Observed new cases per day	The new observed cases in 10 days interval	Observed, then simulated Average new cases / day in 10 days interval	Observed, then Simulated new cases in 10 days interval	Observed Recoveries per 10 days	Observed Deaths per 10 days	How many average patients was infected by one source patient (IPR) in 10 days interval	Est. ICU Beds needed every 10 days
	1	2019-12-31	27	27	45	4.5	45	0	0	First Interval	2.25
	2	2020-01-01	27	0		4.5
	3	2020-01-02	27	0		4.5
	4	2020-01-03	27	0		4.5
	5	2020-01-04	44	17		4.5
	6	2020-01-05	45	1		4.5
	7	2020-01-06	45	0		4.5
	8	2020-01-07	45	0		4.5
	9	2020-01-08	45	0		4.5
	10	2020-01-09	45	0		4.5
	11	2020-01-10	45	0	153	15.3	153	0	0	3.4	7.65
	12	2020-01-11	45	0		15.3
	13	2020-01-12	45	0		15.3
	14	2020-01-13	45	0		15.3
	15	2020-01-14	45	0		15.3
	16	2020-01-15	45	0		15.3
	17	2020-01-16	45	0		15.3
	18	2020-01-17	62	17		15.3
	19	2020-01-18	121	59		15.3
	20	2020-01-19	198	77		15.3
	21	2020-01-20	291	93	7513	751.3	7513	124	153	37.9444	375.65
	22	2020-01-21	440	149		751.3
	23	2020-01-22	571	131		751.3
	24	2020-01-23	830	259		751.3
	25	2020-01-24	1287	457		751.3
	26	2020-01-25	1975	688		751.3
	27	2020-01-26	2744	769		751.3
1	28	2020-01-27	4515	1771		751.3
2	29	2020-01-28	5974	1459		751.3
3	30	2020-01-29	7711	1737		751.3
4	31	2020-01-30	9692	1981	29487	2948.7	29487	599	641	3.96651	1474.35
5	32	2020-01-31	11791	2099		2948.7
6	33	2020-02-01	14380	2589		2948.7
7	34	2020-02-02	17205	2825		2948.7
8	35	2020-02-03	20440	3235		2948.7
9	36	2020-02-04	24324	3884		2948.7
10	37	2020-02-05	28018	3694		2948.7
11	38	2020-02-06	31161	3143		2948.7
12	39	2020-02-07	34546	3385		2948.7
13	40	2020-02-08	37198	2652		2948.7
14	41	2020-02-09	40171	2973	40460	4046	40460	11727	1193	1.13394	2023
15	42	2020-02-10	42638	2467		4046
16	43	2020-02-11	44653	2015		4046
17	44	2020-02-12	58761	14108		4046
18	45	2020-02-13	63851	5090		4046
19	46	2020-02-14	66492	2641		4046
20	47	2020-02-15	68500	2008		4046
21	48	2020-02-16	70548	2048		4046
22	49	2020-02-17	72436	1888		4046
23	50	2020-02-18	74185	1749		4046
24	51	2020-02-19	74576	391	5066	506.6	5066	24626	831	0.0801316	253.3
25	52	2020-02-20	75465	889		506.6
26	53	2020-02-21	76288	823		506.6
27	54	2020-02-22	76936	648		506.6
28	55	2020-02-23	77150	214		506.6
29	56	2020-02-24	77658	508		506.6
30	57	2020-02-25	78064	406		506.6
31	58	2020-02-26	78497	433		506.6
32	59	2020-02-27	78824	327		506.6
33	60	2020-02-28	79251	427		506.6
34	61	2020-02-29	79824	573	1503	150.3	1503	20895	308	0.0350922	75.15
35	62	2020-03-01	80026	202		150.3
36	63	2020-03-02	80151	125		150.3
37	64	2020-03-03	80270	119		150.3
38	65	2020-03-04	80409	139		150.3
39	66	2020-03-05	80552	143		150.3
40	67	2020-03-06	80651	99		150.3
41	68	2020-03-07	80695	44		150.3
42	69	2020-03-08	80735	40		150.3
43	70	2020-03-09	80754	19		150.3
44	71	2020-03-10	80778	24	213	21.3	213	10523	112	0.00920882	10.65
45	72	2020-03-11	80793	15		21.3
46	73	2020-03-12	80813	20		21.3
47	74	2020-03-13	80824	11		21.3
48	75	2020-03-14	80844	20		21.3
49	76	2020-03-15	80860	16		21.3
50	77	2020-03-16	80881	21		21.3
51	78	2020-03-17	80894	13		21.3
52	79	2020-03-18	80928	34		21.3
53	80	2020-03-19	80967	39		21.3
54	81	2020-03-20	81008	41	472	52.4444	524.444	3821	45	0.0328888	26.2222
55	82	2020-03-21	81054	46		52.4444
56	83	2020-03-22	81093	39		52.4444
57	84	2020-03-23	81171	78		52.4444
58	85	2020-03-24	81218	47		52.4444
59	86	2020-03-25	81285	67		52.4444
60	87	2020-03-26	81340	55		52.4444
61	88	2020-03-27	81394	54		52.4444
62	89	2020-03-28	81439	45		52.4444
63	90	2020-03-29	81439	0		52.4444
64	91	2020-03-30	81518	79	230	0	230	1922	35	0.0245557	11.5
65	92	2020-03-31	81554	36		0
66	93	2020-04-01	81589	35		0
67	94	2020-04-02	81620	31		0
68	95	2020-04-03	81639	19		0
69	96	2020-04-04	81669	30		0
				Est. total cases		84964.4					5181.57

## Sheet: App.3(Italy)
Appendix 3: Italy Analysis
Table 4 Italy: Observed and forecasted /simulated cases through IPR evaluation and benchmarking with China's IPR change
Days from intervention until effect	No.	Dates	Observed total cases	Observed new cases per day	The new observed cases in 10 days interval	Simulated Average new new cases per day	Simulated new cases in 10 days interval	Observed Recoveries per 10 days	Observed Deaths per 10 days	How many average patients was infected by one source patient (IPR) in 10 days interval	Est. ICU Beds needed every 10 days
	1	2020-02-15	3	3	244	24.4	244	1	7	First Interval	29.28
	2	2020-02-16	3	3		24.4
	3	2020-02-17	3	3		24.4
	4	2020-02-18	3	3		24.4
	5	2020-02-19	3	3		24.4
	6	2020-02-20	4	4		24.4
	7	2020-02-21	21	17		24.4
	8	2020-02-22	97	76		24.4
	9	2020-02-23	157	60		24.4
	10	2020-02-24	229	72		24.4
	11	2020-02-25	323	94	3629	362.9	3629	413	137	15.3771	435.48
	12	2020-02-26	470	147		362.9
	13	2020-02-27	655	185		362.9
	14	2020-02-28	889	234		362.9
	15	2020-02-29	128	-761		362.9
	16	2020-03-01	1701	1573		362.9
	17	2020-03-02	2036	335		362.9
	18	2020-03-03	2502	466		362.9
	19	2020-03-04	3089	587		362.9
	20	2020-03-05	3858	769		362.9
	21	2020-03-06	4636	778	20889	2088.9	20889	1921	1661	6.30136	2506.68
	22	2020-03-07	5883	1247		2088.9
1	23	2020-03-08	7375	1492		2088.9
2	24	2020-03-09	9172	1797		2088.9
3	25	2020-03-10	10149	977		2088.9
4	26	2020-03-11	12462	2313		2088.9
5	27	2020-03-12	15113	2651		2088.9
6	28	2020-03-13	17660	2547		2088.9
7	29	2020-03-14	21157	3497		2088.9
8	30	2020-03-15	24747	3590		2088.9
9	31	2020-03-16	27980	3233	49639	4963.9	49639	7027	5694	2.40709	5956.68
10	32	2020-03-17	31506	3526		4963.9
11	33	2020-03-18	35713	4207		4963.9
12	34	2020-03-19	41035	5322		4963.9
13	35	2020-03-20	47021	5986		4963.9
14	36	2020-03-21	53578	6557		4963.9
15	37	2020-03-22	59138	5560		4963.9
16	38	2020-03-23	63927	4789		4963.9
17	39	2020-03-24	69176	5249		4963.9
18	40	2020-03-25	74386	5210		4963.9
19	41	2020-03-26	80589	6203	50246	5024.6	50246	12670	7859	0.873236	6029.52
20	42	2020-03-27	86498	5909		5024.6
21	43	2020-03-28	92472	5974		5024.6
22	44	2020-03-29	97689	5217		5024.6
23	45	2020-03-30	101739	4050		5024.6
24	46	2020-03-31	105792	4053		5024.6
25	47	2020-04-01	110574	4782		5024.6
26	48	2020-04-02	115242	4668		5024.6
27	49	2020-04-03	119827	4585		5024.6
28	50	2020-04-04	124632	4805		5024.6
29	51	2020-04-05			0	3500	35000			0.401114	4200
30	52	2020-04-06				3500
31	53	2020-04-07				3500
32	54	2020-04-08				3500
33	55	2020-04-09				3500
34	56	2020-04-10				3500
35	57	2020-04-11				3500
36	58	2020-04-12				3500
37	59	2020-04-13				3500
38	60	2020-04-14				3500
39	61	2020-04-15			0	3000	30000			0.245385	3600
40	62	2020-04-16				3000
41	63	2020-04-17				3000
42	64	2020-04-18				3000
43	65	2020-04-19				3000
44	66	2020-04-20				3000
45	67	2020-04-21				3000
46	68	2020-04-22				3000
47	69	2020-04-23				3000
48	70	2020-04-24				3000
49	71	2020-04-25			0	2500	25000			0.164196	3000
50	72	2020-04-26				2500
51	73	2020-04-27				2500
52	74	2020-04-28				2500
53	75	2020-04-29				2500
54	76	2020-04-30				2500
55	77	2020-05-01				2500
56	78	2020-05-02				2500
57	79	2020-05-03				2500
58	80	2020-05-04				2500
59	81	2020-04-25			0	2000	20000			0.112831	2400
60	82	2020-04-26				2000
61	83	2020-04-27				2000
62	84	2020-04-28				2000
63	85	2020-04-29				2000
64	86	2020-04-30				2000
65	87	2020-05-01				2000
66	88	2020-05-02				2000
67	89	2020-05-03				2000
68	90	2020-05-04				2000
69	91	2020-05-05			0	1500	15000			0.0760429	1800
70	92	2020-05-06				1500
71	93	2020-05-07				1500
72	94	2020-05-08				1500
73	95	2020-05-09				1500
74	96	2020-05-10				1500
75	97	2020-05-11				1500
76	98	2020-05-12				1500
77	99	2020-05-13				1500
78	100	2020-05-14				1500
79	101	2020-05-15			0	1000	10000			0.0471127	1200
80	102	2020-05-16				1000
81	103	2020-05-17				1000
82	104	2020-05-18				1000
83	105	2020-05-19				1000
84	106	2020-05-20				1000
85	107	2020-05-21				1000
86	108	2020-05-22				1000
87	109	2020-05-23				1000
88	110	2020-05-24				1000
89	111	2020-05-25			0	500	5000			0.0224965	600
90	112	2020-05-26				500
91	113	2020-05-27				500
92	114	2020-05-28				500
93	115	2020-05-29				500
94	116	2020-05-30				500
95	117	2020-05-31				500
96	118	2020-06-01				500
97	119	2020-06-02				500
98	120	2020-06-03				500
99	121	2020-06-04			0	200	2000			0.00880061	240
100	122	2020-06-05				200
101	123	2020-06-06				200
102	124	2020-06-07				200
103	125	2020-06-08				200
104	126	2020-06-09				200
105	127	2020-06-10				200
106	128	2020-06-11				200
107	129	2020-06-12				200
108	130	2020-06-13				200
				Est. total cases		266647	266647				1512.17

## Sheet: App.3(Germany)
Appendix 3: Germany Analysis
Table 5 Germany: Observed and forecasted /simulated cases through IPR evaluation and benchmarking with China's IPR change
Days from intervention until effect	No.	Dates	Observed total cases	Observed new cases per day	The new observed cases in 10 days interval	Simulated Average new new cases per day	Simulated new cases in 10 days interval	Observed Recoveries per 10 days	Observed Deaths per 10 days	How many average patients was infected by one source patient (IPR) in 10 days interval	Est. ICU Beds needed every 10 days
	1	2020-02-15	16	16	16	1.6	16	9	0	First Interval	0.8
	2	2020-02-16	16	0		1.6
	3	2020-02-17	16	0		1.6
	4	2020-02-18	16	0		1.6
	5	2020-02-19	16	0		1.6
	6	2020-02-20	16	0		1.6
	7	2020-02-21	16	0		1.6
	8	2020-02-22	16	0		1.6
	9	2020-02-23	16	0		1.6
	10	2020-02-24	16	0		1.6
	11	2020-02-25	18	2	529	52.9	529	3	0	75.5714	26.45
	12	2020-02-26	26	8		52.9
	13	2020-02-27	48	22		52.9
	14	2020-02-28	74	26		52.9
	15	2020-02-29	79	5		52.9
	16	2020-03-01	130	51		52.9
	17	2020-03-02	165	35		52.9
	18	2020-03-03	203	38		52.9
	19	2020-03-04	262	59		52.9
	20	2020-03-05	545	283		52.9
	21	2020-03-06	670	125	5268	329.25	3292.5	29	13	6.1773	164.625
	22	2020-03-07	800	130		329.25
	23	2020-03-08	1040	240		329.25
	24	2020-03-09	1224	184		329.25
	25	2020-03-10	1565	341		329.25
	26	2020-03-11	1966	401		329.25
	27	2020-03-12	2745	779		329.25
	28	2020-03-13	3675	930		329.25
	29	2020-03-14	4599	924		329.25
	30	2020-03-15	5813	1214		329.25
1	31	2020-03-16	7272	1459	31510	3151	31510	3501	193	8.32827	1575.5
2	32	2020-03-17	9367	2095		3151
3	33	2020-03-18	12327	2960		3151
4	34	2020-03-19	15320	2993		3151
5	35	2020-03-20	19848	4528		3151
6	36	2020-03-21	22364	2516		3151
7	37	2020-03-22	24873	2509		3151
8	38	2020-03-23	29056	4183		3151
9	39	2020-03-24	32991	3935		3151
10	40	2020-03-25	37323	4332		3151
11	41	2020-03-26	43938	6615	58739	5873.9	58739	22853	1238	1.85886	2936.95
12	42	2020-03-27	50871	6933		5873.9
13	43	2020-03-28	57695	6824		5873.9
14	44	2020-03-29	62435	4740		5873.9
15	45	2020-03-30	66885	4450		5873.9
16	46	2020-03-31	71808	4923		5873.9
17	47	2020-04-01	77981	6173		5873.9
18	48	2020-04-02	84794	6813		5873.9
19	49	2020-04-03	91159	6365		5873.9
20	50	2020-04-04	96062	4903		5873.9
21	51	2020-04-05			0	4000	40000			0.603796	2000
22	52	2020-04-06				4000
23	53	2020-04-07				4000
24	54	2020-04-08				4000
25	55	2020-04-09				4000
26	56	2020-04-10				4000
27	57	2020-04-11				4000
28	58	2020-04-12				4000
29	59	2020-04-13				4000
30	60	2020-04-14				4000
31	61	2020-04-15			0	1800	18000			0.169416	900
32	62	2020-04-16				1800
33	63	2020-04-17				1800
34	64	2020-04-18				1800
35	65	2020-04-19				1800
36	66	2020-04-20				1800
37	67	2020-04-21				1800
38	68	2020-04-22				1800
39	69	2020-04-23				1800
40	70	2020-04-24				1800
41	71	2020-04-25			0	1000	10000			0.0804845	500
42	72	2020-04-26				1000
43	73	2020-04-27				1000
44	74	2020-04-28				1000
45	75	2020-04-29				1000
46	76	2020-04-30				1000
47	77	2020-05-06				1000
48	78	2020-05-07				1000
49	79	2020-05-08				1000
50	80	2020-05-09				1000
51	81	2020-05-10			0	500	5000			0.0372446	250
52	82	2020-05-11				500
53	83	2020-05-12				500
54	84	2020-05-13				500
55	85	2020-05-14				500
56	86	2020-05-15				500
57	87	2020-05-16				500
58	88	2020-05-17				500
59	89	2020-05-18				500
60	90	2020-05-19				500
61	91	2020-05-20			0	250	2500			0.0179536	125
62	92	2020-05-21				250
63	93	2020-05-22				250
64	94	2020-05-23				250
65	95	2020-05-24				250
66	96	2020-05-25				250
67	97	2020-05-26				250
68	98	2020-05-27				250
69	99	2020-05-28				250
70	100	2020-05-29				250
71	101	2020-05-30			0	100	1000			0.0070548	50
72	102	2020-05-31				100
73	103	2020-06-01				100
74	104	2020-06-02				100
75	105	2020-06-03				100
76	106	2020-06-04				100
77	107	2020-06-05				100
78	108	2020-06-06				100
79	109	2020-06-07				100
80	110	2020-06-08				100
81	111	2020-06-09			0	50	500			0.00350269	25
82	112	2020-06-10				50
83	113	2020-06-11				50
84	114	2020-06-12				50
85	115	2020-06-13				50
86	116	2020-06-14				50
87	117	2020-06-15				50
88	118	2020-06-16				50
89	119	2020-06-17				50
90	120	2020-06-18				50
				Est. total cases		171086	171086				7332.72

## Sheet: App.3(Spain)
Appendix 3: Spain Analysis
Table 6 Spain: Observed and forecasted /simulated cases through IPR evaluation and benchmarking with China's IPR change
Days from intervention until effect	No.	Dates	Observed total cases	Observed new cases per day	The new observed cases in 10 days interval	Simulated Average new new cases per day	Simulated new cases in 10 days interval	Observed Recoveries per 10 days	Observed Deaths per 10 days	How many average patients was infected by one source patient (IPR) in 10 days interval	Est. ICU Beds needed every 10 days
	1	2020-02-15	2	2	3	0.3	3	0	0	First Interval	0.15
	2	2020-02-16	2	0		0.3
	3	2020-02-17	2	0		0.3
	4	2020-02-18	2	0		0.3
	5	2020-02-19	2	0		0.3
	6	2020-02-20	2	0		0.3
	7	2020-02-21	2	0		0.3
	8	2020-02-22	2	0		0.3
	9	2020-02-23	2	0		0.3
	10	2020-02-24	3	1		0.3
	11	2020-02-25	9	6	279	27.9	279	1	3	93	13.95
	12	2020-02-26	13	4		27.9
	13	2020-02-27	25	12		27.9
	14	2020-02-28	33	8		27.9
	15	2020-02-29	58	25		27.9
	16	2020-03-01	84	26		27.9
	17	2020-03-02	120	36		27.9
	18	2020-03-03	165	45		27.9
	19	2020-03-04	228	63		27.9
	20	2020-03-05	282	54		27.9
	21	2020-03-06	401	119	7706	770.6	7706	514	291	27.7194	385.3
	22	2020-03-07	525	124		770.6
	23	2020-03-08	674	149		770.6
	24	2020-03-09	1231	557		770.6
	25	2020-03-10	1695	464		770.6
	26	2020-03-11	2277	582		770.6
	27	2020-03-12	3146	869		770.6
	28	2020-03-13	5232	2086		770.6
1	29	2020-03-14	6391	1159		770.6
2	30	2020-03-15	7988	1597		770.6
3	31	2020-03-16	9942	1954	41527	4152.7	41527	4850	3305	5.78451	2076.35
4	32	2020-03-17	11825	1883		4152.7
5	33	2020-03-18	14769	2944		4152.7
6	34	2020-03-19	18077	3308		4152.7
7	35	2020-03-20	21571	3494		4152.7
8	36	2020-03-21	25496	3925		4152.7
9	37	2020-03-22	28768	3272		4152.7
10	38	2020-03-23	35136	6368		4152.7
11	39	2020-03-24	42058	6922		4152.7
12	40	2020-03-25	49515	7457		4152.7
13	41	2020-03-26	57786	8271	76653	7665.3	76653	28852	8300	1.89029	3832.65
14	42	2020-03-27	65719	7933		7665.3
15	43	2020-03-28	73235	7516		7665.3
16	44	2020-03-29	80110	6875		7665.3
17	45	2020-03-30	87956	7846		7665.3
18	46	2020-03-31	95923	7967		7665.3
19	47	2020-04-01	104118	8195		7665.3
20	48	2020-04-02	112065	7947		7665.3
21	49	2020-04-03	119199	7134		7665.3
22	50	2020-04-04	126168	6969		7665.3
23	51	2020-04-05				5000	50000			0.624594	2500
24	52	2020-04-06				5000
25	53	2020-04-07				5000
26	54	2020-04-08				5000
27	55	2020-04-09				5000
28	56	2020-04-10				5000
29	57	2020-04-11				5000
30	58	2020-04-12				5000
31	59	2020-04-13				5000
32	60	2020-04-14				5000
33	61	2020-04-15				4000	40000			0.307569	2000
34	62	2020-04-16				4000
35	63	2020-04-17				4000
36	64	2020-04-18				4000
37	65	2020-04-19				4000
38	66	2020-04-20				4000
39	67	2020-04-21				4000
40	68	2020-04-22				4000
41	69	2020-04-23				4000
42	70	2020-04-24				4000
43	71	2020-04-25				3000	30000			0.176417	1500
44	72	2020-04-26				3000
45	73	2020-04-27				3000
46	74	2020-04-28				3000
47	75	2020-04-29				3000
48	76	2020-04-30				3000
49	77	2020-05-01				3000
50	78	2020-05-02				3000
51	79	2020-05-03				3000
52	80	2020-05-04				3000
53	81	2020-05-05				2500	25000			0.124968	1250
54	82	2020-05-06				2500
55	83	2020-05-07				2500
56	84	2020-05-08				2500
57	85	2020-05-09				2500
58	86	2020-05-10				2500
59	87	2020-05-11				2500
60	88	2020-05-12				2500
61	89	2020-05-13				2500
62	90	2020-05-14				2500
63	91	2020-05-15				2000	20000			0.0888684	1000
64	92	2020-05-16				2000
65	93	2020-05-17				2000
66	94	2020-05-18				2000
67	95	2020-05-19				2000
68	96	2020-05-20				2000
69	97	2020-05-21				2000
70	98	2020-05-22				2000
71	99	2020-05-23				2000
72	100	2020-05-24				2000
73	101	2020-05-25				1500	15000			0.0612115	750
74	102	2020-05-26				1500
75	103	2020-05-27				1500
76	104	2020-05-28				1500
77	105	2020-05-29				1500
78	106	2020-05-30				1500
79	107	2020-05-31				1500
80	108	2020-06-01				1500
81	109	2020-06-02				1500
82	110	2020-06-03				1500
83	111	2020-06-04				1200	12000			0.0461446	600
84	112	2020-06-05				1200
85	113	2020-06-06				1200
86	114	2020-06-07				1200
87	115	2020-06-08				1200
88	116	2020-06-09				1200
89	117	2020-06-10				1200
90	118	2020-06-11				1200
91	119	2020-06-12				1200
92	120	2020-06-13				1200
93	121	2020-06-14				800	8000			0.0294362	400
94	122	2020-06-15				800
95	123	2020-06-16				800
96	124	2020-06-17				800
97	125	2020-06-18				800
98	126	2020-06-19				800
99	127	2020-06-20				800
100	128	2020-06-21				800
101	129	2020-06-22				800
102	130	2020-06-23				800
103	131	2020-06-24				500	5000			0.0178716	250
104	132	2020-06-25				500
105	133	2020-06-26				500
106	134	2020-06-27				500
107	135	2020-06-28				500
108	136	2020-06-29				500
109	137	2020-06-30				500
110	138	2020-07-01				500
111	139	2020-07-02				500
112	140	2020-07-03				500
113	141	2020-07-04				200	2000			0.00719753	100
114	142	2020-07-05				200
115	143	2020-07-06				200
116	144	2020-07-07				200
117	145	2020-07-08				200
118	146	2020-07-09				200
119	147	2020-07-10				200
120	148	2020-07-11				200
121	149	2020-07-12				200
122	150	2020-07-13				200
				Est. total cases		333168	333168				906.943

## Sheet: App.3(France)
Appendix 3: France Analysis
Table 7 France: Observed and forecasted /simulated cases through IPR evaluation and benchmarking with China's IPR change
Days from intervention until effect	No.	Dates	Observed total cases	Observed new cases per day	The new observed cases in 10 days interval	Simulated Average new new cases per day	Simulated new cases in 10 days interval	Observed Recoveries per 10 days	Observed Deaths per 10 days	How many average patients was infected by one source patient (IPR) in 10 days interval	Est. ICU Beds needed every 10 days
	1	2020-02-15	12	16	16	1.6	16	7	0	First Interval	0.8
	2	2020-02-16	12	0		1.6
	3	2020-02-17	12	0		1.6
	4	2020-02-18	12	0		1.6
	5	2020-02-19	12	0		1.6
	6	2020-02-20	12	0		1.6
	7	2020-02-21	12	0		1.6
	8	2020-02-22	12	0		1.6
	9	2020-02-23	12	0		1.6
	10	2020-02-24	12	0		1.6
	11	2020-02-25	12	0	411	41.1	411	1	7	45.6667	20.55
	12	2020-02-26	18	6		41.1
	13	2020-02-27	38	20		41.1
	14	2020-02-28	57	19		41.1
	15	2020-02-29	100	43		41.1
	16	2020-03-01	130	30		41.1
	17	2020-03-02	191	61		41.1
	18	2020-03-03	212	21		41.1
	19	2020-03-04	285	73		41.1
	20	2020-03-05	423	138		41.1
	21	2020-03-06	653	230	5000	312.5	3125	0	120	7.58495	156.25
	22	2020-03-07	949	296		312.5
	23	2020-03-08	1209	260		312.5
	24	2020-03-09	1412	203		312.5
	25	2020-03-10	1784	372		312.5
	26	2020-03-11	2281	497		312.5
	27	2020-03-12	2876	595		312.5
	28	2020-03-13	3661	785		312.5
	29	2020-03-14	4499	838		312.5
	30	2020-03-15	5423	924		312.5
1	31	2020-03-16	6633	1210	19810	1981	19810	3888	1204	5.79748	990.5
2	32	2020-03-17	7730	1097		1981
3	33	2020-03-18	9134	1404		1981
4	34	2020-03-19	10995	1861		1981
5	35	2020-03-20	12612	1617		1981
6	36	2020-03-21	14459	1847		1981
7	37	2020-03-22	16018	1559		1981
8	38	2020-03-23	19856	3838		1981
9	39	2020-03-24	22304	2448		1981
10	40	2020-03-25	25233	2929		1981
11	41	2020-03-26	29155	3922	64720	6472	64720	11538	6229	3.56879	3236
12	42	2020-03-27	32964	3809		6472
13	43	2020-03-28	37575	4611		6472
14	44	2020-03-29	40174	2599		6472
15	45	2020-03-30	44550	4376		6472
16	46	2020-03-31	52128	7578		6472
17	47	2020-04-01	56989	4861		6472
18	48	2020-04-02	59105	2116		6472
19	49	2020-04-03	82165	23060		6472
20	50	2020-04-04	89953	7788		6472
21	51	2020-04-05			0	4500	45000			0.691372	2250
22	52	2020-04-06				4500
23	53	2020-04-07				4500
24	54	2020-04-08				4500
25	55	2020-04-09				4500
26	56	2020-04-10				4500
27	57	2020-04-11				4500
28	58	2020-04-12				4500
29	59	2020-04-13				4500
30	60	2020-04-14				4500
31	61	2020-04-15			0	3000	30000			0.272509	1500
32	62	2020-04-16				3000
33	63	2020-04-17				3000
34	64	2020-04-18				3000
35	65	2020-04-19				3000
36	66	2020-04-20				3000
37	67	2020-04-21				3000
38	68	2020-04-22				3000
39	69	2020-04-23				3000
40	70	2020-04-24				3000
41	71	2020-04-25			0	2500	25000			0.178459	1250
42	72	2020-04-26				2500
43	73	2020-04-27				2500
44	74	2020-04-28				2500
45	75	2020-04-29				2500
46	76	2020-04-30				2500
47	77	2020-05-01				2500
48	78	2020-05-02				2500
49	79	2020-05-03				2500
50	80	2020-05-04				2500
51	81	2020-05-05			0	2000	20000			0.121148	1000
52	82	2020-05-06				2000
53	83	2020-05-07				2000
54	84	2020-05-08				2000
55	85	2020-05-09				2000
56	86	2020-05-10				2000
57	87	2020-05-11				2000
58	88	2020-05-12				2000
59	89	2020-05-13				2000
60	90	2020-05-14				2000
61	91	2020-05-15			0	1500	15000			0.0810425	750
62	92	2020-05-16				1500
63	93	2020-05-17				1500
64	94	2020-05-18				1500
65	95	2020-05-19				1500
66	96	2020-05-20				1500
67	97	2020-05-21				1500
68	98	2020-05-22				1500
69	99	2020-05-23				1500
70	100	2020-05-24				1500
71	101	2020-05-25				1000	10000			0.049978	500
72	102	2020-05-26				1000
73	103	2020-05-27				1000
74	104	2020-05-28				1000
75	105	2020-05-29				1000
76	106	2020-05-30				1000
77	107	2020-05-31				1000
78	108	2020-06-01				1000
79	109	2020-06-02				1000
80	110	2020-06-03				1000
81	111	2020-06-04				500	5000			0.0237996	250
82	112	2020-06-05				500
83	113	2020-06-06				500
84	114	2020-06-07				500
85	115	2020-06-08				500
86	116	2020-06-09				500
87	117	2020-06-10				500
88	118	2020-06-11				500
89	119	2020-06-12				500
90	120	2020-06-13				500
91	121	2020-06-14				1000	3000			0.0139745	150
92	122	2020-06-15				1000
93	123	2020-06-16				1000
94	124	2020-06-17				1000
95	125	2020-06-18				1000
96	126	2020-06-19				1000
97	127	2020-06-20				1000
98	128	2020-06-21				1000
99	129	2020-06-22				1000
100	130	2020-06-23				1000
101	131	2020-06-24				500	1000			0.00459398	50
102	132	2020-06-25				500
103	133	2020-06-26				500
104	134	2020-06-27				500
105	135	2020-06-28				500
106	136	2020-06-29				500
107	137	2020-06-30				500
108	138	2020-07-01				500
109	139	2020-07-02				500
110	140	2020-07-03				500
				Est. total cases		253082	242082				1513.38

## Sheet: App.3(USA)
Appendix 3: USA Analysis
Table 8 USA: Observed and forecasted /simulated cases through IPR evaluation and benchmarking with China's IPR change
Days from intervention until effect	No.	Dates	Observed total cases	Observed new cases per day	The new observed cases in 10 days interval	Simulated Average new new cases per day	Simulated new cases in 10 days interval	Observed Recoveries per 10 days	Observed Deaths per 10 days	How many average patients was infected by one source patient (IPR) in 10 days interval	Est. ICU Beds needed every 10 days
	1	2020-02-15	15	15	53	5.3	53	0	0	First Interval	2.65
	2	2020-02-16	15	0		5.3
	3	2020-02-17	15	0		5.3
	4	2020-02-18	15	0		5.3
	5	2020-02-19	15	0		5.3
	6	2020-02-20	15	0		5.3
	7	2020-02-21	35	20		5.3
	8	2020-02-22	35	0		5.3
	9	2020-02-23	35	0		5.3
	10	2020-02-24	53	18		5.3
	11	2020-02-25	57	4	168	16.8	168	0	12	3.16981	8.4
	12	2020-02-26	60	3		16.8
	13	2020-02-27	60	0		16.8
	14	2020-02-28	63	3		16.8
	15	2020-02-29	68	5		16.8
	16	2020-03-01	75	7		16.8
	17	2020-03-02	100	25		16.8
	18	2020-03-03	124	24		16.8
	19	2020-03-04	158	34		16.8
	20	2020-03-05	221	63		16.8
	21	2020-03-06	319	98	3392	339.2	3392	0	42	16.2297	169.6
	22	2020-03-07	435	116		339.2
	23	2020-03-08	541	106		339.2
	24	2020-03-09	704	163		339.2
	25	2020-03-10	994	290		339.2
	26	2020-03-11	1301	307		339.2
	27	2020-03-12	1630	329		339.2
	28	2020-03-13	2183	553		339.2
	29	2020-03-14	2770	587		339.2
	30	2020-03-15	3613	843		339.2
	31	2020-03-16	4596	983	64598	6459.8	64598	0	877	18.1506	3229.9
	32	2020-03-17	6344	1748		6459.8
	33	2020-03-18	9197	2853		6459.8
	34	2020-03-19	13779	4582		6459.8
	35	2020-03-20	19367	5588		6459.8
	36	2020-03-21	24192	4825		6459.8
1	37	2020-03-22	33592	9400		6459.8
2	38	2020-03-23	43781	10189		6459.8
3	39	2020-03-24	54856	11075		6459.8
4	40	2020-03-25	68211	13355		6459.8
5	41	2020-03-26	85435	17224	243146	24314.6	243146			3.61394	12157.3
6	42	2020-03-27	104126	18691		24314.6
7	43	2020-03-28	123578	19452		24314.6
8	44	2020-03-29	143491	19913		24314.6
9	45	2020-03-30	163844	20353		24314.6
10	46	2020-03-31	188530	24686		24314.6
11	47	2020-04-01	215003	26473		24314.6
12	48	2020-04-02	245380	30377		24314.6
13	49	2020-04-03	277161	31781		24314.6
14	50	2020-04-04	311357	34196		24314.6
15	51	2020-04-05			0	30000	300000			0.966414	15000
16	52	2020-04-06				30000
17	53	2020-04-07				30000
18	54	2020-04-08				30000
19	55	2020-04-09				30000
20	56	2020-04-10				30000
21	57	2020-04-11				30000
22	58	2020-04-12				30000
23	59	2020-04-13				30000
24	60	2020-04-14				30000
25	61	2020-04-15			0	30000	300000			0.49146	15000
26	62	2020-04-16				30000
27	63	2020-04-17				30000
28	64	2020-04-18				30000
29	65	2020-04-19				30000
30	66	2020-04-20				30000
31	67	2020-04-21				30000
32	68	2020-04-22				30000
33	69	2020-04-23				30000
34	70	2020-04-24				30000
35	71	2020-04-25			0	25000	250000			0.274597	12500
36	72	2020-04-26				25000
37	73	2020-04-27				25000
38	74	2020-04-28				25000
39	75	2020-04-29				25000
40	76	2020-04-30				25000
41	77	2020-05-01				25000
42	78	2020-05-02				25000
43	79	2020-05-03				25000
44	80	2020-05-04				25000
45	81	2020-05-05			0	20000	200000			0.172382	10000
46	82	2020-05-06				20000
47	83	2020-05-07				20000
48	84	2020-05-08				20000
49	85	2020-05-09				20000
50	86	2020-05-10				20000
51	87	2020-05-11				20000
52	88	2020-05-12				20000
53	89	2020-05-13				20000
54	90	2020-05-14				20000
55	91	2020-05-15			0	15000	150000			0.110277	7500
56	92	2020-05-16				15000
57	93	2020-05-17				15000
58	94	2020-05-18				15000
59	95	2020-05-19				15000
60	96	2020-05-20				15000
61	97	2020-05-21				15000
62	98	2020-05-22				15000
63	99	2020-05-23				15000
64	100	2020-05-24				15000
65	101	2020-05-25			0	13000	130000			0.090081	6500
66	102	2020-05-26				13000
67	103	2020-05-27				13000
68	104	2020-05-28				13000
69	105	2020-05-29				13000
70	106	2020-05-30				13000
71	107	2020-05-31				13000
72	108	2020-06-01				13000
73	109	2020-06-02				13000
74	110	2020-06-03				13000
75	111	2020-06-04			0	12000	120000			0.0762803	6000
76	112	2020-06-05				12000
77	113	2020-06-06				12000
78	114	2020-06-07				12000
79	115	2020-06-08				12000
80	116	2020-06-09				12000
81	117	2020-06-10				12000
82	118	2020-06-11				12000
83	119	2020-06-12				12000
84	120	2020-06-13				12000
85	121	2020-06-14			0	10000	100000			0.0689655	5000
86	122	2020-06-15				10000
87	123	2020-06-16				10000
88	124	2020-06-17				10000
89	125	2020-06-18				10000
90	126	2020-06-19				10000
91	127	2020-06-20				10000
92	128	2020-06-21				10000
93	129	2020-06-22				10000
94	130	2020-06-23				10000
95	131	2020-06-24			0	8000	80000			0.064	4000
96	132	2020-06-25				8000
97	133	2020-06-26				8000
98	134	2020-06-27				8000
99	135	2020-06-28				8000
100	136	2020-06-29				8000
101	137	2020-06-30				8000
102	138	2020-07-01				8000
103	139	2020-07-02				8000
104	140	2020-07-03				8000
105	141	2020-07-04			0	5500	55000			0.0533981	2750
106	142	2020-07-05				5500
107	143	2020-07-06				5500
108	144	2020-07-07				5500
109	145	2020-07-08				5500
110	146	2020-07-09				5500
111	147	2020-07-10				5500
112	148	2020-07-11				5500
113	149	2020-07-12				5500
114	150	2020-07-13				5500
115	151	2020-07-14			0	3500	35000			0.0419162	1750
116	152	2020-07-15				3500
117	153	2020-07-16				3500
118	154	2020-07-17				3500
119	155	2020-07-18				3500
120	156	2020-07-19				3500
121	157	2020-07-20				3500
122	158	2020-07-21				3500
123	159	2020-07-22				3500
124	160	2020-07-23				3500
125	151	2020-07-14			0	2000	20000			0.0298507	1000
126	152	2020-07-15				2000
127	153	2020-07-16				2000
128	154	2020-07-17				2000
129	155	2020-07-18				2000
130	156	2020-07-19				2000
131	157	2020-07-20				2000
132	158	2020-07-21				2000
133	159	2020-07-22				2000
134	160	2020-07-23				2000
125	151	2020-07-24			0	700	7000			0.012963	350
126	152	2020-07-25				700
127	153	2020-07-26				700
128	154	2020-07-27				700
129	155	2020-07-28				700
130	156	2020-07-29				700
131	157	2020-07-30				700
132	158	2020-07-31				700
133	159	2020-08-01				700
134	160	2020-08-02				700
				Est. total cases		2058357	2058357				1513.38

## Sheet: App.4(TFR)
Appendix 4: TFR Analysis for All countires (TFR1, TFR2)
Table 9.1: Historical TFR at last interval before the break point (H.TFR)
Country	Total deaths	Date	H.TFR
China	3322	3 Apr. 2020	0.0407008
Italy	144	5 Mar.2020	0.0373
Germany	1107	3 Apr. 2020	0.0130552
Spain	294	15 Mar.2020	0.0368052
France	1331	25 Mar.2020	0.0527484
USA	6095	3 Apr. 2020	0.024839
Table 9.2: Deaths' rate VS. Recoveries' Rate in closed cases till April 4, 2020
Country	Death's rate in closed cases	Recovery rate in closed cases
China	0.0415	0.9585
Italy	0.4225	0.5775
Germany	0.0519	0.9481
Spain	0.2588	0.7412
France	0.3287	0.6713
USA	0.501764	0.498236
Table 9.3 : Est.TFR1 (Estimated Deaths till plateau according to the Historical Total Fatal Ratio (H.TFR) and the ICU bed capacity deficit), Est.TFR2 (Estimated Deaths till plateau according to the historical deaths' rate in the closed cases and the performed tests number evaluation)
Country	Total cases forecasted cases till Plateau	H.TFR	Est. Total deaths due to TFR without break point	Est. Total deaths due to lack of ICU beds	Total deaths due to the 2 reasons (according to the current data)	Total deaths (according to TRA, IPR models)
China	86000	0.0407008	3500.27	0	3500.27	7000.54
Italy	266647	0.0373	9945.93	17395.5	27341.4	82024.3
Germany	171086	0.0130552	2233.56	0	2233.56	6700.69
Spain	333168	0.0368052	12262.3	7653.46	19915.8	89621
France	253082	0.0527484	13349.7	2445.85	15795.5	86875.3
USA	2058357	0.024839	51127.6	0	51127.6	357893
Country	Est. TFR 1 at Plateau	Est. TFR 2 at Plateau	Est. Infected /100K capita at plateau
China	0.0407008	0.0814016	5.97503		Table10 Appendix: Key for TFR assessment
Italy	0.102538	0.307614	440.834		TFR<1	Low
Germany	0.0130552	0.0391655	204.388		TFR (1-10)	Intermediate
Spain	0.059777	0.268996	712.664		TFR >10	High
France	0.0624126	0.34327	387.972
USA	0.024839	0.173873	624.811

## Sheet: Forecast Graphs
Date	China	China	Italy	Italy	Germany	Germany	Spain	Spain	France	France	USA	USA
	New cases	Total Cases	New cases	Total Cases	New cases	Total Cases	New cases	Total Cases	New cases	Total Cases	New cases	Total Cases
2020-01-09	45	45	0	0	0	0	0	0	0	0	0	0
2020-01-19	153	198	0	0	0	0	0	0	0	0	0	0
2020-01-29	7513	7711	0	0	0	0	0	0	0	0	0	0
2020-02-08	29487	37198	0	0	0	0	0	0	0	0	0	0
2020-02-18	40460	77658	0	0	0	0	0	0	0	0	0	0
2020-02-28	5066	82724	#REF!	#REF!	16	16	3	3	16	16	53	53
2020-03-09	1503	84227	#REF!	#REF!	529	545	279	282	411	427	168	221
2020-03-19	213	84440	#REF!	#REF!	3292.5	3837.5	4816.25	5098.25	3125	3552	3392	3613
2020-03-29	524.444	84964.4	#REF!	#REF!	31510	35347.5	41527	46625.2	19810	23362	64598	68211
2020-04-08		84964.4	#REF!	#REF!	#REF!	#REF!	#REF!	#REF!	#REF!	#REF!	#REF!	#REF!
2020-04-18		84964.4	#REF!	#REF!	#REF!	#REF!	#REF!	#REF!	#REF!	#REF!	#REF!	#REF!
2020-04-28		84964.4	#REF!	#REF!	#REF!	#REF!	#REF!	#REF!	#REF!	#REF!	#REF!	#REF!
2020-05-08		84964.4	#REF!	#REF!	#REF!	#REF!	#REF!	#REF!	#REF!	#REF!	#REF!	#REF!
2020-05-18		84964.4		#REF!	#REF!	#REF!	#REF!	#REF!	#REF!	#REF!	#REF!	#REF!
2020-05-28		84964.4		#REF!		#REF!		#REF!		#REF!	#REF!	#REF!
2020-06-07		84964.4		#REF!		#REF!		#REF!		#REF!		#REF!
